# Supplementary material for: MCMC Methods for Parameter Estimation in ODE Systems for CAR-T Cell Cancer Therapy
Source: Cancers (Basel). 2024 Sep 11;16(18):3132. doi: 10.3390/cancers16183132 (PMC11430073; doi:10.3390/cancers16183132)
Supplement: Supplementary file 1 [file cancers-16-03132-s001.zip]

Archive with 1 entries (1 files):
- cancers-3110047-supplementary.pdf
